# Supplementary material for: Olaris Global Panel (OGP): A Highly Accurate and Reproducible Triple Quadrupole Mass Spectrometry-Based Metabolomics Method for Clinical Biomarker Discovery
Source: Metabolites. 2024 May 11;14(5):280. doi: 10.3390/metabo14050280 (PMC11123370; doi:10.3390/metabo14050280)
Supplement: Supplementary file 1 [file metabolites-14-00280-s001.zip]

Archive with 2 entries (2 files):
- Dorrani_etal_SupplementalFiguresTable_51024.pptx
- Dorrani_etal_SupplementaryTableS1_51024.xlsx
