# Supplementary material for: Olaris Global Panel (OGP): A Highly Accurate and Reproducible Triple Quadrupole Mass Spectrometry-Based Metabolomics Method for Clinical Biomarker Discovery
Source: Metabolites. 2024 May 11;14(5):280. doi: 10.3390/metabo14050280 (PMC11123370; doi:10.3390/metabo14050280)
Supplement: Supplementary file 1 [file metabolites-14-00280-s001.zip › Dorrani_etal_SupplementaryTableS1_51024.xlsx]

## Sheet: internal
feature	f12c	f13c
Adenine (pos)	Adenine (pos)_light	Adenine (pos)_heavy
Adenosine (pos)	Adenosine (pos)_light	Adenosine (pos)_heavy
Adenosine monophosphate (neg)	Adenosine monophosphate (neg)_light	Adenosine monophosphate (neg)_heavy
alpha-Aminobutyric acid (pos)	alpha-Aminobutyric acid (pos)_light	alpha-Aminobutyric acid (pos)_heavy
Aminoadipic acid (pos)	Aminoadipic acid (pos)_light	Aminoadipic acid (pos)_heavy
Arabitol (neg)	Arabitol (neg)_light	Arabitol (neg)_heavy
Asymmetric dimethylarginine (pos)	Asymmetric dimethylarginine (pos)_light	Asymmetric dimethylarginine (pos)_heavy
Betaine (pos)	Betaine (pos)_light	Betaine (pos)_heavy
Choline (pos)	Choline (pos)_light	Choline (pos)_heavy
Citrulline (pos)	Citrulline (pos)_light	Citrulline (pos)_heavy
Cytosine (pos) - Tier 2	Cytosine (pos) - Tier 2_light	Cytosine (pos) - Tier 2_heavy
DL-Proline (pos)	DL-Proline (pos)_light	DL-Proline (pos)_heavy
Fumaric acid (neg)	Fumaric acid (neg)_light	Fumaric acid (neg)_heavy
gamma-Aminobutyric acid (pos)	gamma-Aminobutyric acid (pos)_light	gamma-Aminobutyric acid (pos)_heavy
Glucose 6-phosphate (neg)	Glucose 6-phosphate (neg)_light	Glucose 6-phosphate (neg)_heavy
Guanine (pos)	Guanine (pos)_light	Guanine (pos)_heavy
Guanosine (pos)	Guanosine (pos)_light	Guanosine (pos)_heavy
Inosine (neg)	Inosine (neg)_light	Inosine (neg)_heavy
Kynurenic acid (pos)	Kynurenic acid (pos)_light	Kynurenic acid (pos)_heavy
L-2-Hydroxyglutaric acid (neg)	L-2-Hydroxyglutaric acid (neg)_light	L-2-Hydroxyglutaric acid (neg)_heavy
L-Alanine (pos)	L-Alanine (pos)_light	L-Alanine (pos)_heavy
L-Arginine (pos)	L-Arginine (pos)_light	L-Arginine (pos)_heavy
L-Asparagine (pos)	L-Asparagine (pos)_light	L-Asparagine (pos)_heavy
L-Carnitine (pos)	L-Carnitine (pos)_light	L-Carnitine (pos)_heavy
L-Glutamic acid (pos)	L-Glutamic acid (pos)_light	L-Glutamic acid (pos)_heavy
L-Glutamine (pos)	L-Glutamine (pos)_light	L-Glutamine (pos)_heavy
L-Histidine (pos)	L-Histidine (pos)_light	L-Histidine (pos)_heavy
L-Isoleucine (pos)	L-Isoleucine (pos)_light	L-Isoleucine (pos)_heavy
L-Leucine (pos)	L-Leucine (pos)_light	L-Leucine (pos)_heavy
L-Methionine (pos)	L-Methionine (pos)_light	L-Methionine (pos)_heavy
L-Phenylalanine (pos)	L-Phenylalanine (pos)_light	L-Phenylalanine (pos)_heavy
L-Serine (pos)	L-Serine (pos)_light	L-Serine (pos)_heavy
L-Threonine (pos)	L-Threonine (pos)_light	L-Threonine (pos)_heavy
L-Tryptophan (pos)	L-Tryptophan (pos)_light	L-Tryptophan (pos)_heavy
L-Tyrosine (pos)	L-Tyrosine (pos)_light	L-Tyrosine (pos)_heavy
L-Valine (pos)	L-Valine (pos)_light	L-Valine (pos)_heavy
Malondialdehyde (neg)	Malondialdehyde (neg)_light	Malondialdehyde (neg)_heavy
N-Acetyl-L-glutamic acid (neg)	N-Acetyl-L-glutamic acid (neg)_light	N-Acetyl-L-glutamic acid (neg)_heavy
Niacinamide (pos)	Niacinamide (pos)_light	Niacinamide (pos)_heavy
O-Acetylserine (pos) - Tier 2	O-Acetylserine (pos) - Tier 2_light	O-Acetylserine (pos) - Tier 2_heavy
Oxidized glutathione (pos)	Oxidized glutathione (pos)_light	Oxidized glutathione (pos)_heavy
Oxoglutaric acid (neg)	Oxoglutaric acid (neg)_light	Oxoglutaric acid (neg)_heavy
Pantothenic acid (pos)	Pantothenic acid (pos)_light	Pantothenic acid (pos)_heavy
Phenylpyruvic acid (neg)	Phenylpyruvic acid (neg)_light	Phenylpyruvic acid (neg)_heavy
S-Adenosylhomocysteine (pos)	S-Adenosylhomocysteine (pos)_light	S-Adenosylhomocysteine (pos)_heavy
Succinic acid (neg)	Succinic acid (neg)_light	Succinic acid (neg)_heavy
Symmetric dimethylarginine (pos)	Symmetric dimethylarginine (pos)_light	Symmetric dimethylarginine (pos)_heavy
Taurine (neg)	Taurine (neg)_light	Taurine (neg)_heavy

## Sheet: surrogate
feature	f12c	f13c
1-Amino-propan-2-ol (pos)	1-Amino-propan-2-ol (pos)_light	alpha-Aminobutyric acid (pos)_heavy
1-Methyladenosine (pos)	1-Methyladenosine (pos)_light	Adenosine (pos)_heavy
1-Methylguanosine (pos)	1-Methylguanosine (pos)_light	Guanosine (pos)_heavy
2-Hydroxybutyric acid (neg)	2-Hydroxybutyric acid (neg)_light	alpha-Aminobutyric acid (pos)_heavy
2,3-Dihydroxybenzoic acid (neg)	2,3-Dihydroxybenzoic acid (neg)_light	L-Phenylalanine (pos)_heavy
2,5-Dihydroxybenzoic acid (neg)	2,5-Dihydroxybenzoic acid (neg)_light	L-Phenylalanine (pos)_heavy
3-Aminoisobutanoic acid (pos)	3-Aminoisobutanoic acid (pos)_light	L-Valine (pos)_heavy
3-Carboxy-4-methyl-5-propyl-2-furanpropionic acid (CMPF) (neg)	3-Carboxy-4-methyl-5-propyl-2-furanpropionic acid (CMPF) (neg)_light	Phenylpyruvic acid (neg)_heavy
3-Hydroxyisovaleric acid (neg)	3-Hydroxyisovaleric acid (neg)_light	Succinic acid (neg)_heavy
3-Methyl-2-oxovaleric acid (neg)	3-Methyl-2-oxovaleric acid (neg)_light	Phenylpyruvic acid (neg)_heavy
3-Nitrotyrosine (neg)	3-Nitrotyrosine (neg)_light	L-Tyrosine (pos)_heavy
4-Acetamidobutanoic acid (pos)	4-Acetamidobutanoic acid (pos)_light	gamma-Aminobutyric acid (pos)_heavy
4-Guanidinobutanoic acid (pos)	4-Guanidinobutanoic acid (pos)_light	gamma-Aminobutyric acid (pos)_heavy
4-Hydroxy-3-methylbenzoic acid (neg)	4-Hydroxy-3-methylbenzoic acid (neg)_light	L-Phenylalanine (pos)_heavy
4-Hydroxyproline (pos)	4-Hydroxyproline (pos)_light	DL-Proline (pos)_heavy
5-Aminopentanoic acid (pos)	5-Aminopentanoic acid (pos)_light	gamma-Aminobutyric acid (pos)_heavy
5-Hydroxy-L-tryptophan (pos)	5-Hydroxy-L-tryptophan (pos)_light	L-Tryptophan (pos)_heavy
5-Hydroxyindoleacetic acid (pos)	5-Hydroxyindoleacetic acid (pos)_light	L-Tryptophan (pos)_heavy
5-Hydroxynicotinic acid (pos)	5-Hydroxynicotinic acid (pos)_light	Kynurenic acid (pos)_heavy
8-Hydroxy-deoxyguanosine (neg)	8-Hydroxy-deoxyguanosine (neg)_light	Inosine (neg)_heavy
Acetylcysteine (neg)	Acetylcysteine (neg)_light	N-Acetyl-L-glutamic acid (neg)_heavy
Aconitic acid (neg) - Tier 2	Aconitic acid (neg) - Tier 2_light	Oxoglutaric acid (neg)_heavy
Adenosine diphosphate (neg)	Adenosine diphosphate (neg)_light	Adenosine monophosphate (neg)_heavy
Anserine (pos)	Anserine (pos)_light	Symmetric dimethylarginine (pos)_heavy
Azelaic acid (neg)	Azelaic acid (neg)_light	Succinic acid (neg)_heavy
Benzoyl formic acid (neg)	Benzoyl formic acid (neg)_light	Phenylpyruvic acid (neg)_heavy
beta-N-Acetylglucosamine (pos)	beta-N-Acetylglucosamine (pos)_light	S-Adenosylhomocysteine (pos)_heavy
Caffeine (pos)	Caffeine (pos)_light	Adenine (pos)_heavy
Chelidamate (neg) - Tier 2	Chelidamate (neg) - Tier 2_light	Succinic acid (neg)_heavy
Cinnamoylglycine (neg)	Cinnamoylglycine (neg)_light	L-Phenylalanine (pos)_heavy
Citrate (neg) - Tier 2	Citrate (neg) - Tier 2_light	Glucose 6-phosphate (neg)_heavy
Creatine (pos)	Creatine (pos)_light	Symmetric dimethylarginine (pos)_heavy
Creatinine (pos)	Creatinine (pos)_light	Cytosine (pos) - Tier 2_heavy
Cyclic AMP (neg)	Cyclic AMP (neg)_light	Adenosine monophosphate (neg)_heavy
cyclic AMP (pos) - Tier 2	cyclic AMP (pos) - Tier 2_light	Adenosine (pos)_heavy
cyclic GMP (pos) - Tier 2	cyclic GMP (pos) - Tier 2_light	Guanosine (pos)_heavy
Cysteine (pos) - Tier 2	Cysteine (pos) - Tier 2_light	L-Methionine (pos)_heavy
Cystine (pos) - Tier 2	Cystine (pos) - Tier 2_light	O-Acetylserine (pos) - Tier 2_heavy
Cytidine (pos)	Cytidine (pos)_light	Cytosine (pos) - Tier 2_heavy
Cytidine monophosphate (neg)	Cytidine monophosphate (neg)_light	Cytosine (pos) - Tier 2_heavy
Cytidine triphosphate (neg)	Cytidine triphosphate (neg)_light	Cytosine (pos) - Tier 2_heavy
D-Fructose (neg)	D-Fructose (neg)_light	Arabitol (neg)_heavy
D-Galactose (neg)	D-Galactose (neg)_light	Arabitol (neg)_heavy
D-Glucose (neg)	D-Glucose (neg)_light	Glucose 6-phosphate (neg)_heavy
D-glucuronic acid (neg)	D-glucuronic acid (neg)_light	Glucose 6-phosphate (neg)_heavy
D-Leucic acid (neg)	D-Leucic acid (neg)_light	L-2-Hydroxyglutaric acid (neg)_heavy
D-Mannose (neg)	D-Mannose (neg)_light	Arabitol (neg)_heavy
D-Ribose (neg)	D-Ribose (neg)_light	Arabitol (neg)_heavy
D-Ribose 5-phosphate (neg)	D-Ribose 5-phosphate (neg)_light	Glucose 6-phosphate (neg)_heavy
D-Xylose (neg)	D-Xylose (neg)_light	Arabitol (neg)_heavy
Deoxyadenosine monophosphate (neg)	Deoxyadenosine monophosphate (neg)_light	Adenosine monophosphate (neg)_heavy
Deoxycytidine (neg)	Deoxycytidine (neg)_light	Adenosine monophosphate (neg)_heavy
Deoxyinosine (neg)	Deoxyinosine (neg)_light	Inosine (neg)_heavy
Diaminopimelic acid (pos)	Diaminopimelic acid (pos)_light	Aminoadipic acid (pos)_heavy
Dihydrouracil (pos)	Dihydrouracil (pos)_light	Cytosine (pos) - Tier 2_heavy
Dihydroxyacetone phosphate (neg) - Tier 2	Dihydroxyacetone phosphate (neg) - Tier 2_light	Glucose 6-phosphate (neg)_heavy
Dimethylglycine (pos)	Dimethylglycine (pos)_light	L-Valine (pos)_heavy
DL-Kynurenine (pos)	DL-Kynurenine (pos)_light	O-Acetylserine (pos) - Tier 2_heavy
Erythronic acid (neg)	Erythronic acid (neg)_light	Pantothenic acid (pos)_heavy
Ethanolamine (pos)	Ethanolamine (pos)_light	Choline (pos)_heavy
Folic acid (neg)	Folic acid (neg)_light	N-Acetyl-L-glutamic acid (neg)_heavy
Fructose-6-phosphate (neg)	Fructose-6-phosphate (neg)_light	Glucose 6-phosphate (neg)_heavy
Gluconic Acid (neg)	Gluconic Acid (neg)_light	Pantothenic acid (pos)_heavy
Glutarylcarnitine (pos)	Glutarylcarnitine (pos)_light	N-Acetyl-L-glutamic acid (neg)_heavy
Glutathione (pos)	Glutathione (pos)_light	Oxidized glutathione (pos)_heavy
Glyceric acid (neg)	Glyceric acid (neg)_light	Succinic acid (neg)_heavy
Glycine (pos)	Glycine (pos)_light	Betaine (pos)_heavy
Glycogen (neg)	Glycogen (neg)_light	Glucose 6-phosphate (neg)_heavy
Glycolic acid (neg)	Glycolic acid (neg)_light	Succinic acid (neg)_heavy
Glycylproline (pos)	Glycylproline (pos)_light	DL-Proline (pos)_heavy
Guanidine (pos)	Guanidine (pos)_light	Symmetric dimethylarginine (pos)_heavy
Guanidinosuccinic acid (pos)	Guanidinosuccinic acid (pos)_light	Symmetric dimethylarginine (pos)_heavy
Hippuric acid (neg)	Hippuric acid (neg)_light	L-Phenylalanine (pos)_heavy
Histamine (pos)	Histamine (pos)_light	Cytosine (pos) - Tier 2_heavy
Homocystine (pos) - Tier 2	Homocystine (pos) - Tier 2_light	L-Methionine (pos)_heavy
Homogentisic acid (neg)	Homogentisic acid (neg)_light	Phenylpyruvic acid (neg)_heavy
Hydroxykynurenine (pos)	Hydroxykynurenine (pos)_light	L-Phenylalanine (pos)_heavy
Hypoxanthine (pos)	Hypoxanthine (pos)_light	Adenine (pos)_heavy
Imidazoleacetic acid (pos)	Imidazoleacetic acid (pos)_light	L-Tryptophan (pos)_heavy
Indole (pos)	Indole (pos)_light	Adenine (pos)_heavy
Indolelactic acid (neg)	Indolelactic acid (neg)_light	L-Tryptophan (pos)_heavy
Indoxyl glucuronide (neg)	Indoxyl glucuronide (neg)_light	S-Adenosylhomocysteine (pos)_heavy
Indoxyl sulfate (neg)	Indoxyl sulfate (neg)_light	Inosine (neg)_heavy
Inosine 5'-phosphate (neg)	Inosine 5'-phosphate (neg)_light	Adenosine monophosphate (neg)_heavy
Inosine monophosphate (pos) - Tier 2	Inosine monophosphate (pos) - Tier 2_light	Adenosine monophosphate (neg)_heavy
Isovalerylglycine (pos)	Isovalerylglycine (pos)_light	Pantothenic acid (pos)_heavy
Ketoleucine (neg)	Ketoleucine (neg)_light	Phenylpyruvic acid (neg)_heavy
L-Homoserine (pos)	L-Homoserine (pos)_light	L-Threonine (pos)_heavy
L-Lactic acid (neg)	L-Lactic acid (neg)_light	Fumaric acid (neg)_heavy
L-Pipecolic acid (pos)	L-Pipecolic acid (pos)_light	DL-Proline (pos)_heavy
m-Tyrosine (pos)	m-Tyrosine (pos)_light	L-Tyrosine (pos)_heavy
Maleic acid (neg)	Maleic acid (neg)_light	Fumaric acid (neg)_heavy
Malic acid (neg)	Malic acid (neg)_light	Fumaric acid (neg)_heavy
Maltotetraose (neg)	Maltotetraose (neg)_light	Arabitol (neg)_heavy
Mannitol (neg)	Mannitol (neg)_light	Arabitol (neg)_heavy
Methionine sulfoxide (neg)	Methionine sulfoxide (neg)_light	L-2-Hydroxyglutaric acid (neg)_heavy
Methylguanidine (pos)	Methylguanidine (pos)_light	Symmetric dimethylarginine (pos)_heavy
N-a-Acetyl-L-arginine (pos)	N-a-Acetyl-L-arginine (pos)_light	L-Arginine (pos)_heavy
N-Acetyl-L-aspartic acid (pos)	N-Acetyl-L-aspartic acid (pos)_light	N-Acetyl-L-glutamic acid (neg)_heavy
N-Acetyl-L-methionine (neg)	N-Acetyl-L-methionine (neg)_light	N-Acetyl-L-glutamic acid (neg)_heavy
N-Acetyl-L-phenylalanine (neg)	N-Acetyl-L-phenylalanine (neg)_light	L-Phenylalanine (pos)_heavy
N-Acetyl-L-Tyrosine (neg)	N-Acetyl-L-Tyrosine (neg)_light	N-Acetyl-L-glutamic acid (neg)_heavy
N-Acetyl(iso)leucine (neg)	N-Acetyl(iso)leucine (neg)_light	N-Acetyl-L-glutamic acid (neg)_heavy
N-Acetylasparagine (neg)	N-Acetylasparagine (neg)_light	N-Acetyl-L-glutamic acid (neg)_heavy
N-Acetylgalactosamine (pos)	N-Acetylgalactosamine (pos)_light	N-Acetyl-L-glutamic acid (neg)_heavy
N-Acetylglucosamine 6-phosphate (pos) - Tier 2	N-Acetylglucosamine 6-phosphate (pos) - Tier 2_light	N-Acetyl-L-glutamic acid (neg)_heavy
N-Acetylneuraminic acid (pos)	N-Acetylneuraminic acid (pos)_light	L-Carnitine (pos)_heavy
N-Acetylproline (pos)	N-Acetylproline (pos)_light	DL-Proline (pos)_heavy
N-Acetylvaline (pos)	N-Acetylvaline (pos)_light	L-Valine (pos)_heavy
N-alpha-Acetyl-L-lysine (pos)	N-alpha-Acetyl-L-lysine (pos)_light	gamma-Aminobutyric acid (pos)_heavy
N2,N2-Dimethylguanosine (neg)	N2,N2-Dimethylguanosine (neg)_light	Inosine (neg)_heavy
N4-Acetylcytidine (neg)	N4-Acetylcytidine (neg)_light	Inosine (neg)_heavy
N6-Methyladenosine (pos)	N6-Methyladenosine (pos)_light	Adenosine (pos)_heavy
NAD (pos)	NAD (pos)_light	Adenosine (pos)_heavy
o-Tyrosine (pos)	o-Tyrosine (pos)_light	L-Tyrosine (pos)_heavy
Orotic acid (neg)	Orotic acid (neg)_light	Inosine (neg)_heavy
Oxypurinol (neg)	Oxypurinol (neg)_light	Inosine (neg)_heavy
p-Coumaric acid (neg)	p-Coumaric acid (neg)_light	Phenylpyruvic acid (neg)_heavy
Phenylacetylglutamine (neg)	Phenylacetylglutamine (neg)_light	L-Glutamine (pos)_heavy
Phenyllactic acid (neg)	Phenyllactic acid (neg)_light	Phenylpyruvic acid (neg)_heavy
Phthalic acid (neg)	Phthalic acid (neg)_light	Phenylpyruvic acid (neg)_heavy
Pseudouridine (neg)	Pseudouridine (neg)_light	Inosine (neg)_heavy
Pyroglutamic acid (pos)	Pyroglutamic acid (pos)_light	DL-Proline (pos)_heavy
Pyruvic acid (neg)	Pyruvic acid (neg)_light	Oxoglutaric acid (neg)_heavy
Quinic acid (neg)	Quinic acid (neg)_light	L-2-Hydroxyglutaric acid (neg)_heavy
Quinolinic acid (neg)	Quinolinic acid (neg)_light	Phenylpyruvic acid (neg)_heavy
Raffinose (neg)	Raffinose (neg)_light	Arabitol (neg)_heavy
Riboflavin (pos) - Tier 2	Riboflavin (pos) - Tier 2_light	Guanosine (pos)_heavy
S-Adenosylmethionine (pos) - Tier 2	S-Adenosylmethionine (pos) - Tier 2_light	Adenine (pos)_heavy
Sebacic acid (neg)	Sebacic acid (neg)_light	Fumaric acid (neg)_heavy
Selenomethionine (neg) - Tier 2	Selenomethionine (neg) - Tier 2_light	N-Acetyl-L-glutamic acid (neg)_heavy
Serotonin (pos)	Serotonin (pos)_light	Guanine (pos)_heavy
Sorbitol (neg)	Sorbitol (neg)_light	Arabitol (neg)_heavy
Suberic acid (neg)	Suberic acid (neg)_light	Succinic acid (neg)_heavy
Sucrose (neg)	Sucrose (neg)_light	Arabitol (neg)_heavy
Taurocyamine (neg)	Taurocyamine (neg)_light	Symmetric dimethylarginine (pos)_heavy
Thymine (pos) - Tier 2	Thymine (pos) - Tier 2_light	Cytosine (pos) - Tier 2_heavy
Trehalose (neg)	Trehalose (neg)_light	Glucose 6-phosphate (neg)_heavy
Trimethylamine (pos)	Trimethylamine (pos)_light	gamma-Aminobutyric acid (pos)_heavy
Trimethylamine N-oxide (pos)	Trimethylamine N-oxide (pos)_light	L-Carnitine (pos)_heavy
Tryptamine (pos)	Tryptamine (pos)_light	L-Tryptophan (pos)_heavy
Tyramine (pos)	Tyramine (pos)_light	L-Phenylalanine (pos)_heavy
Uric acid (neg)	Uric acid (neg)_light	Inosine (neg)_heavy
Uridine (pos)	Uridine (pos)_light	Guanosine (pos)_heavy
Uridine 5'-diphosphate (neg)	Uridine 5'-diphosphate (neg)_light	Inosine (neg)_heavy
Vanillic acid (neg)	Vanillic acid (neg)_light	Phenylpyruvic acid (neg)_heavy
Xanthine (neg)	Xanthine (neg)_light	Inosine (neg)_heavy
Xanthosine (neg)	Xanthosine (neg)_light	Inosine (neg)_heavy
Xanthurenic acid (pos)	Xanthurenic acid (pos)_light	L-Tryptophan (pos)_heavy
